# Supplementary material for: Effect of Scapular Fixation on Lateral Movement and Scapular Rotation during Glenohumeral Lateral Distraction Mobilisation
Source: Healthcare (Basel). 2023 Jun 22;11(13):1829. doi: 10.3390/healthcare11131829 (PMC10341311; doi:10.3390/healthcare11131829)
Supplement: Supplementary file 1 [file healthcare-11-01829-s001.zip]

Archive with 1 entries (1 files):
- healthcare-2413569-supplementary.pdf
